# Supplementary material for: Competencies needed for public health workforce in the programs of Iran’s health transformation plan: A descriptive study based on programs, operations, and competencies chain
Source: PLoS One. 2024 Sep 23;19(9):e0305967. doi: 10.1371/journal.pone.0305967 (PMC11419389; doi:10.1371/journal.pone.0305967)
Supplement: S1 Data — (XLSX) [file pone.0305967.s001.xlsx]

## Sheet: Sheet1
ID	q1_1	q1_2	q1_3	q1_4	q1_5	q1_6	q1_7	q1_8	q1_9	q1_10	q2_1	q2_2	q2_3	q2_4	q2_5	q2_6	q2_7	q2_8	q2_9	q2_10	q3_1	q3_2	q3_3	q3_4	q3_5	q3_6	q3_7	q3_8	q3_9	q3_10	q4_1	q4_2	q4_3	q4_4	q4_5	q4_6	q4_7	q4_8	q4_9	q4_10	q5_1	q5_2	q5_3	q5_4	q5_5	q5_6	q5_7	q5_8	q5_9
36	more	very more	more	more	very more	very more	more	more	more	very more	very more	very more	very more	very more	very more	very more	very more	very more	more	very more	more	more	more	very more	more	more	very more	more	more	more	very more	more	very more	very more	very more	more	more	more	more	more	very more	very more	very more	very more	very more	very more	very more	very more	very more
1	more	very more	very more	very more	very more	very more	very more	very more	more	more	more	more	more	more	more	more	more	more	more	low	more	more	more	more	more	more	more	more	more	low	moderate	moderate	moderate	moderate	moderate	more	more	more	more	low	more	moderate	moderate	more	moderate	moderate	moderate	moderate	moderate
3	very more	very more	very more	very more	very more	very more	very more	very more	very more	very more	very more	very more	very more	very more	very more	very more	very more	very more	very more	very more	very more	very more	very more	very more	very more	very more	very more	very more	very more	very more	very more	very more	very more	very more	very more	very more	very more	very more	very more	very more	very more	very more	very more	very more	very more	very more	very more	very more	very more
4	very more	very more	moderate	more	very more	very more	very more	more	more	moderate	very more	very more	moderate	more	very more	very more	very more	more	more	moderate	very more	very more	moderate	more	very more	very more	very more	more	more	moderate	very more	very more	moderate	more	very more	very more	very more	very more	very more	moderate	very more	very more	moderate	more	very more	very more	very more	very more	very more
5	very more	very more	moderate	more	very more	very more	very more	more	more	moderate	very more	very more	moderate	more	very more	very more	very more	more	more	moderate	very more	very more	moderate	more	very more	very more	very more	more	more	moderate	very more	very more	moderate	more	very more	very more	very more	very more	very more	moderate	very more	very more	moderate	more	very more	very more	very more	very more	very more
8	very more	very more	moderate	more	very more	very more	very more	very more	more	more	very more	very more	moderate	low	very more	very more	very more	very more	very more	very more	very more	very more	very more	more	very more	very more	very more	very more	very more	very more	very more	very more	very more	more	very more	very more	very more	very more	very more	very more	very more	very more	very more	very more	very more	very more	very more	very more	very more
9	very more	very more	moderate	more	very more	very more	very more	very more	more	more	very more	very more	moderate	low	very more	very more	very more	very more	very more	very more	very more	very more	very more	more	very more	very more	very more	very more	very more	very more	very more	very more	very more	more	more	very more	very more	very more	very more	very more	very more	very more	very more	very more	very more	very more	very more	very more	very more
10	very more	very more	very more	very more	very more	very more	very more	moderate	very more	very low	very more	very more	very more	very more	very more	very more	more	moderate	very more	very low	very more	very more	very more	very more	very more	very more	more	moderate	very more	very low	more	moderate	more	more	very more	very more	moderate	very more	moderate	very low	very more	more	more	very more	more	more	more	very more	moderate
12	very more	very more	very more	very more	more	very more	very more	very more	more	very more	very more	very more	very more	more	more	very more	very more	very more	more	very more	very more	very more	more	more	more	very more	very more	very more	more	very more	very more	moderate	more	very more	more	very more	moderate	low	very more	very more	more	moderate	more	very more	very more	moderate	moderate	moderate	more
13	very more	very more	very more	more	more	more	more	more	more	more	more	more	more	more	more	more	more	very more	very more	very more	more	more	more	more	more	more	more	more	more	more	very more	very more	very more	very more	more	more	very more	very more	very more	very more	more	moderate	more	very more	more	more	very more	more	more
15	very more	very more	very more	very more	very more	very more	very more	very more	very more	very more	very more	very more	very more	very more	very more	very more	very more	very more	very more	very more	very more	very more	very more	very more	very more	very more	very more	very more	very more	very more	very more	more	more	more	moderate	very more	very more	very more	more	moderate	more	more	very more	very more	very more	very more	very more	more	very more
23	more	more	more	more	more	moderate	moderate	moderate	moderate	low	more	more	more	more	more	moderate	moderate	moderate	moderate	low	more	more	more	more	more	moderate	moderate	moderate	moderate	low	very more	more	very more	very more	very more	more	more	very more	more	moderate	very more	very more	very more	very more	very more	more	moderate	more	moderate
26	more	more	more	more	moderate	moderate	moderate	moderate	moderate	low	more	more	more	moderate	moderate	more	moderate	moderate	moderate	low	more	more	moderate	more	more	moderate	moderate	moderate	moderate	low	very more	more	very more	very more	more	more	more	very more	more	moderate	very more	very more	very more	more	very more	more	moderate	more	moderate
30	very more	very more	very more	very more	very more	very more	very more	very more	very more	very more	very more	very more	very more	very more	very more	very more	very more	very more	very more	very more	very more	very more	very more	very more	very more	very more	very more	very more	very more	very more	very more	very more	more	more	low	very more	very more	very more	more	moderate	more	more	very more	very more	very more	very more	very more	more	very more
31	very more	very more	very more	very more	very more	very more	more	very more	very more	very more	very more	very more	very more	very more	very more	very more	very more	very more	very more	very more	very more	very more	very more	very more	very more	very more	very more	very more	very more	very more	very more	very more	more	more	low	very more	very more	very more	more	moderate	more	more	very more	very more	very more	very more	very more	more	very more
35	very more	very more	very more	very more	more	very more	very more	very more	very more	more	very more	very more	very more	very more	more	very more	very more	very more	very more	very more	very more	very more	very more	very more	more	more	more	very more	very more	very more	more	more	very more	very more	very more	more	more	very more	moderate	very more	very more	very more	very more	very more	very more	very more	very more	very more	very more
37	more	very more	very more	very more	very more	very more	very more	very more	more	more	more	very more	very more	very more	very more	very more	very more	very more	moderate	moderate	moderate	moderate	more	more	very more	very more	very more	very more	very more	more	very more	very more	very more	very more	very more	very more	very more	very more	more	more	very more	very more	very more	very more	very more	very more	very more	very more	very more
38	more	very more	very more	very more	more	very more	very more	very more	more	very more	more	more	very more	very more	very more	more	more	very more	more	very more	very more	more	very more	more	very more	very more	very more	more	very more	very more	more	more	very more	very more	more	more	very more	very more	more	very more	very more	very more	very more	very more	very more	more	very more	more	more
39	more	more	more	more	very more	very more	very more	very more	more	more	more	more	more	more	very more	very more	very more	very more	more	more	more	more	more	more	very more	very more	very more	very more	more	more	more	more	more	more	very more	very more	very more	very more	more	more	more	more	more	very more	very more	very more	very more	more	more
48	more	more	more	more	more	moderate	more	more	more	low	more	more	more	moderate	moderate	moderate	more	moderate	more	low	more	more	moderate	moderate	moderate	moderate	more	moderate	moderate	low	moderate	more	moderate	moderate	moderate	moderate	more	moderate	moderate	low	more	more	moderate	moderate	moderate	moderate	more	moderate	moderate
2	very more	very more	very more	very more	very more	very more	very more	very more	very more	very more	very more	very more	very more	very more	very more	very more	very more	very more	very more	very more	very more	very more	very more	very more	very more	very more	very more	very more	very more	very more	very more	very more	very more	very more	very more	very more	very more	very more	very more	very more	very more	very more	very more	very more	very more	very more	very more	very more	very more
7	very more	more	more	more	very more	more	more	moderate	more	moderate	very more	more	very more	very more	very more	more	more	moderate	more	moderate	very more	very more	more	very more	more	more	more	more	more	moderate	very more	more	more	very more	very more	moderate	very more	moderate	moderate	moderate	more	more	moderate	more	more	moderate	more	moderate	moderate
11	very more	very more	very more	very more	very more	very more	very more	very more	very more	very more	more	more	very more	more	moderate	more	very more	very more	very more	very more	more	moderate	very more	moderate	moderate	more	very more	very more	very more	more	very more	very more	more	more	very more	very more	very more	very more	very more	more	very more	very more	very more	very more	very more	very more	very more	very more	very more
14	more	more	more	more	very more	very more	very more	very more	more	more	more	more	more	more	more	very more	very more	very more	more	more	more	more	more	more	more	very more	very more	very more	more	more	more	more	more	more	more	very more	very more	very more	more	more	more	more	more	more	more	very more	very more	very more	more
28	more	more	more	more	more	more	more	more	more	more	more	more	more	more	more	more	more	more	more	more	more	more	more	more	more	more	more	more	more	more	more	more	more	more	more	more	more	more	moderate	moderate	moderate	moderate	moderate	moderate	moderate	moderate	moderate	moderate	moderate
29	moderate	more	more	more	more	more	more	moderate	moderate	moderate	more	moderate	more	more	more	more	more	moderate	moderate	very low	more	moderate	more	more	more	moderate	more	moderate	moderate	very low	more	more	more	more	more	more	more	more	more	more	moderate	more	more	more	more	moderate	very more	more	more
33	very more	very more	very more	very more	very more	very more	very more	very more	very more	very more	very more	very more	very more	very more	very more	very more	very more	very more	very more	very more	very more	very more	very more	very more	very more	very more	very more	very more	very more	very more	very more	very more	very more	very more	very more	very more	very more	very more	very more	very more	more	more	more	more	more	very more	very more	very more	very more
41	moderate	more	more	more	more	very more	very more	very more	very more	moderate	moderate	moderate	more	more	more	very more	very more	very more	very more	more	more	more	more	more	more	very more	very more	very more	very more	very more	moderate	more	moderate	moderate	moderate	very more	very more	very more	very more	low	moderate	moderate	low	moderate	low	very more	very more	very more	very more
51	more	more	more	more	more	more	more	more	more	more	more	more	more	more	more	more	more	more	more	more	more	more	more	more	more	more	more	more	more	more	very more	very more	very more	very more	very more	very more	very more	very more	very more	very more	very more	very more	very more	very more	very more	very more	very more	very more	very more
6	more	more	more	very more	very more	moderate	more	moderate	moderate	moderate	more	more	very more	more	very more	moderate	moderate	moderate	moderate	moderate	very more	very more	more	more	very more	moderate	moderate	moderate	moderate	moderate	very more	very more	very more	very more	very more	moderate	more	moderate	more	moderate	more	more	very more	more	more	moderate	moderate	moderate	moderate
16	very more	more	more	more	very more	more	very more	more	low	low	very more	more	more	more	very more	more	very more	more	low	low	very more	more	more	more	very more	more	very more	more	low	low	very more	more	more	more	very more	more	very more	more	low	low	more	very more	more	more	very more	more	very more	more	very more
17	very more	more	more	more	very more	more	very more	more	low	low	very more	more	more	more	very more	more	very more	more	low	low	very more	more	more	more	very more	more	very more	more	low	low	very more	more	more	more	very more	more	very more	more	low	low	more	very more	more	more	very more	more	very more	more	very more
19	more	moderate	moderate	moderate	more	moderate	low	low	more	moderate	moderate	moderate	moderate	moderate	more	moderate	low	very low	very low	very low	low	moderate	low	moderate	low	low	low	low	very low	very low	low	low	low	very low	low	low	low	low	very low	very low	low	low	low	moderate	low	low	low	low	low
21	more	moderate	moderate	moderate	more	moderate	low	low	very low	very low	moderate	moderate	moderate	moderate	more	moderate	low	very low	very low	low	moderate	moderate	low	moderate	low	low	low	low	very low	very low	low	low	low	low	low	low	low	low	very low	very low	moderate	low	low	moderate	moderate	low	low	low	very low
24	more	moderate	moderate	moderate	more	moderate	low	low	more	moderate	moderate	moderate	moderate	moderate	more	moderate	low	very low	very low	very low	low	moderate	low	moderate	low	low	low	low	very low	very low	low	low	low	very low	low	low	low	low	very low	very low	low	low	low	moderate	low	low	low	low	low
25	more	moderate	moderate	moderate	more	moderate	low	low	very low	very low	moderate	moderate	moderate	moderate	more	moderate	low	very low	very low	very low	low	moderate	low	moderate	low	low	low	low	very low	very low	low	low	low	moderate	low	low	low	low	low	very low	moderate	low	moderate	low	moderate	moderate	low	low	low
27	more	more	more	more	more	more	more	more	more	more	more	more	more	more	more	more	more	more	more	more	very more	very more	more	more	very more	more	very more	more	more	moderate	very more	more	more	more	very more	more	more	moderate	more	moderate	more	more	very more	more	more	moderate	very more	moderate	moderate
32	very more	very more	very more	very more	very more	very more	very more	very more	very more	very more	very more	very more	very more	very more	very more	very more	very more	very more	very more	very more	very more	very more	very more	very more	very more	very more	very more	very more	very more	very more	very more	very more	more	more	very more	more	more	more	more	more	very more	very more	more	more	very more	more	more	more	more
40	moderate	moderate	moderate	moderate	moderate	moderate	moderate	moderate	moderate	moderate	moderate	moderate	moderate	moderate	moderate	moderate	moderate	moderate	moderate	moderate	moderate	moderate	moderate	moderate	moderate	moderate	moderate	moderate	moderate	moderate	moderate	moderate	moderate	moderate	moderate	moderate	moderate	moderate	moderate	moderate	moderate	moderate	moderate	moderate	moderate	moderate	moderate	moderate	moderate
45	more	moderate	more	moderate	moderate	moderate	moderate	moderate	low	low	moderate	low	moderate	moderate	low	low	low	low	low	very low	moderate	low	moderate	moderate	low	low	low	low	low	very low	low	low	low	low	low	low	low	low	low	low	low	low	low	low	low	low	low	low	low
46	very low	low	very low	more	very low	very low	low	very low	very low	very low	moderate	very low	very low	very low	more	very low	very low	very low	very low	very low	low	low	very low	low	moderate	very low	very low	very low	very low	very low	moderate	low	very low	very low	more	very low	very low	very low	very low	very low	very low	very low	very low	very low	more	very low	very low	very low	very low
50	more	more	moderate	more	very more	very more	more	moderate	very more	low	more	more	moderate	very more	very more	more	more	more	very more	moderate	more	moderate	more	very more	very more	moderate	more	more	very more	more	very more	more	more	very more	very more	more	very more	more	very more	moderate	very more	more	more	very more	very more	moderate	very more	moderate	very more
18	more	moderate	moderate	moderate	more	moderate	low	more	moderate	low	moderate	moderate	moderate	moderate	more	moderate	low	very low	very low	very low	low	moderate	low	moderate	low	low	low	low	very low	very low	low	low	low	very low	low	low	low	low	very low	very low	low	low	low	moderate	low	low	low	low	low
20	more	moderate	moderate	moderate	more	moderate	low	low	very low	very low	moderate	moderate	moderate	moderate	more	moderate	low	very low	very low	very low	low	moderate	low	moderate	low	low	low	low	very low	very low	low	low	low	low	low	low	low	low	very low	very low	moderate	low	moderate	moderate	moderate	low	low	low	very low
22	more	moderate	moderate	moderate	more	moderate	low	low	very low	very low	moderate	moderate	moderate	moderate	more	moderate	low	very low	very low	very low	moderate	moderate	low	moderate	low	low	low	low	very low	very low	low	low	low	low	low	low	low	low	very low	very low	moderate	low	low	moderate	moderate	low	low	low	very low
34	more	more	more	more	more	more	more	more	more	more	very more	very more	very more	very more	very more	very more	very more	very more	very more	very more	very more	very more	very more	very more	very more	very more	very more	very more	very more	very more	very more	very more	very more	very more	very more	very more	very more	very more	very more	very more	very more	very more	very more	very more	very more	very more	very more	very more	very more
42	low	very low	low	low	low	very low	very low	very low	very low	very low	low	very low	low	low	low	very low	very low	very low	very low	very low	very low	very low	very low	very low	very low	very low	very low	very low	very low	very low	low	low	low	low	low	very low	very low	very low	very low	very low	low	low	low	low	low	very low	very low	very low	very low
44	low	very low	low	low	low	very low	very low	very low	very low	very low	low	very low	low	low	low	very low	very low	very low	very low	very low	very low	very low	very low	very low	very low	very low	very low	very low	very low	very low	very low	very low	very low	very low	very low	very low	very low	very low	very low	very low	low	low	low	low	low	low	low	very low	very low
47	low	low	low	low	low	low	very low	moderate	low	very low	low	low	low	low	low	low	low	low	low	very low	low	low	low	low	low	low	low	low	low	very low	low	low	low	low	low	low	low	low	low	very low	moderate	moderate	moderate	moderate	moderate	low	low	low	low
49	moderate	moderate	moderate	moderate	moderate	moderate	moderate	moderate	moderate	moderate	moderate	moderate	moderate	moderate	moderate	moderate	moderate	moderate	moderate	moderate	low	low	low	low	low	low	low	low	low	low	low	low	low	low	low	low	low	low	low	low	moderate	moderate	moderate	moderate	moderate	moderate	moderate	moderate	moderate
43	moderate	moderate	very low	more	very low	very low	very low	very low	very low	very low	low	moderate	low	very low	more	very low	very low	very low	very low	very low	low	moderate	low	very low	more	very low	very low	very low	very low	very low	low	more	low	very low	more	very low	very low	very low	very low	very low	very low	very low	very low	very low	very low	very low	very low	very low	very low
[truncated: 261 more columns]
